# Supplementary material for: Intergeneric hybrids inform reproductive isolating barriers in the Antarctic icefish radiation
Source: Sci Rep. 2019 Apr 12;9:5989. doi: 10.1038/s41598-019-42354-z (PMC6461676; doi:10.1038/s41598-019-42354-z)
Supplement: Supplementary file 2 — Supplementary Data [file 41598_2019_42354_MOESM2_ESM.zip]

Archive with 22 entries (21 files):
- SuppFiles1/
- SuppFiles1/co1_Cace69_2016_Mom.ab1
- SuppFiles1/co1_Cras37_2016_Dad.ab1
- SuppFiles1/co1_Embryos.ab1
- SuppFiles1/cytb_Cace69_2016_Mom.ab1
- SuppFiles1/cytb_Cras37_2016_Dad.ab1
- SuppFiles1/cytb_Embryos.ab1
- SuppFiles1/myh6_Cace69_2016_Mom.ab1
- SuppFiles1/myh6_Cras37_2016_Dad.ab1
- SuppFiles1/myh6_Embryos.ab1
- SuppFiles1/nd2_Cace69_2016_Mom.ab1
- SuppFiles1/nd2_Cras37_2016_Dad.ab1
- SuppFiles1/nd2_Embryos.ab1
- SuppFiles1/nd4_Cace69_2016_Mom.ab1
- SuppFiles1/nd4_Cras37_2016_Dad.ab1
- SuppFiles1/nd4_Embryos.ab1
- SuppFiles1/rhodo_Cace69_2016_Mom.ab1
- SuppFiles1/rhodo_Cras37_2016_Dad.ab1
- SuppFiles1/rhodo_Embryos.ab1
- SuppFiles1/s7-intron_Cace69_2016_Mom.ab1
- SuppFiles1/s7-intron_Cras37_2016_Dad.ab1
- SuppFiles1/s7-intron_Embryos.ab1
